# Supplementary material for: Update on the Kelch-like (KLHL) gene family
Source: Hum Genomics. 2013 May 15;7(1):13. doi: 10.1186/1479-7364-7-13 (PMC3658946; doi:10.1186/1479-7364-7-13)
Supplement: Additional file 1 — Human KLHL member summary as recorded in the National Center for Biotechnology Information (NCBI, http://www.ncbi.nlm.nih.gov), HUGO Gene Nomenclature Committee (HGNC, http://www.genenames.org), and Online Mendelian Inheritance in Man (OMIM, http://www.omim.org) databases. [file 1479-7364-7-13-S1.xlsx]

## Sheet: Sheet1
Table 1. Human KLHL member summary as recorded in the National Center for Biotechnology Information (NCBI) (http://www.ncbi.nlm.nih.gov), Human Gene Nomenclature Committee (HGNC) (http://www.genenames.org), and Online Mendelian Inheritance in Man (OMIM) (http://www.omim.org) databases.
Gene abbreviation	Protein name	NCBI Gene ID	NCBI mRNA	NCBI Protein ID	HGNC ID/OMIM ID	Amino Acid length (aa)	Chromosomal Location
KLHL1	Kelch-like protein 1	57626	NM_020866.2	NP_065917.1	6352/605332	748	13q21
KLHL2	Kelch-like protein 2 isoform 1	11275	NM_007246.3	NP_009177.3	6353/605774	593	4q21.2
KLHL2	Kelch-like protein 2 isoform 2	11275	NM_001161521.1	NP_001154993.1	6353/605774	597	4q21.2
KLHL2	Kelch-like protein 2 isoform 3	11275	NM_001161522.1	NP_001154994.1	6353/605774	505	4q21.2
KLHL3	Kelch-like protein 3 isoform 1	26249	NM_017415.2	NP_059111.2	6354/605775	587	5q31
KLHL3	Kelch-like protein 3 isoform 2	26249	NM_001257194.1	NP_001244123.1	6354/605775	555	5q31
KLHL3	Kelch-like protein 3 isoform 3	26249	NM_001257195.1	NP_001244124.1	6354/605775	505	5q31
KLHL4	Kelch-like protein 4 isoform 1	56062	NM_019117.4	NP_061990.2	6355/300348	718	Xq21.3
KLHL4	Kelch-like protein 4 isoform 2	56062	NM_057162.2	NP_476503.1	6355/300348	720	Xq21.3
KLHL5	Kelch-like protein 5 isoform 1	51088	NM_015990.4	NP_057074.3	6356/608064	755	4p14
KLHL5	Kelch-like protein 5 isoform 2	51088	NM_199039.3	NP_950240	6356/608064	694	4p14
KLHL5	Kelch-like protein 5 isoform 3	51088	NM_001007075.2	NP_001007076.1	6356/608064	709	4p14
KLHL5	Kelch-like protein 5 isoform 4	51088	NM_001171654.1	NP_001165125.1	6356/608064	568	4p14
KLHL6	Kelch-like protein 6	89857	NM_130446.2	NP_569713.2	18653/614214	621	3q27.3
KLHL7	Kelch-like protein 7 isoform 1	55975	NM_001031710.2	NP_001026880.2	15646/611119	586	7p15.3
KLHL7	Kelch-like protein 7 isoform 2	55975	NM_018846.4	NP_061334.4	15646/611119	538	7p15.3
KLHL7	Kelch-like protein 7 isoform 3	55975	NM_001172428.1	NP_001165899.1	15646/611119	166	7p15.3
KLHL8	Kelch-like protein 8	57563	NM_020803.3	NP_065854.3	18644/611967	620	4q22.1
KLHL9	Kelch-like protein 9	55958	NM_018847.2	NP_061335.1	18732/611201	617	9p22
KLHL10	Kelch-like protein 10	317719	NM_152467.3	NP_689680.2	18829/608778	608	17q21.2
KLHL11	Kelch-like protein 11 precursor	55175	NM_018143.1	NP_060613.1	19008/-	708	17q21.2
KLHL12	Kelch-like protein 12	59349	NM_021633.2	NP_067646.1	19360/614522	568	1q32.1
KLHL13	Kelch-like protein 13 isoform a	90293	NM_033495.3	NP_277030.2	22931/300655	655	Xq23-24
KLHL13	Kelch-like protein 13 isoform b	90293	NM_001168299.1	NP_001161771.1	22931/300655	658	Xq23-24
KLHL13	Kelch-like protein 13 isoform c	90293	NM_001168300.1	NP_001161772.1	22931/300655	649	Xq23-24
KLHL13	Kelch-like protein 13 isoform d (variant 1)	90293	NM_001168301.1	NP_001161773.1	22931/300655	639	Xq23-24
KLHL13	Kelch-like protein 13 isoform d (variant 2)	90293	NM_001168302.1	NP_001161774.1	22931/300655	639	Xq23-24
KLHL13	Kelch-like protein 13 isoform e	90293	NM_001168303.1	NP_001161775.1	22931/300655	613	Xq23-24
KLHL14	Kelch-like protein 14	57565	NM_020805.1	NP_065856.1	29266/-	628	18q12.1
KLHL15	Kelch-like protein 15	80311	NM_030624.2	NP_085127.2	29347/-	604	Xp22.1-21
GAN (KLHL16)	Gigaxonin	8139	NM_022041.3	NP_071324.1	4137/605379	597	16q24.1
KLHL17	Kelch-like protein 17	339451	NM_198317.2	NP_938073.1	24023/-	642	1p36.33
KLHL18	Kelch-like protein 18	23276	NM_025010.4	NP_079286.2	29120/-	574	3p21.31
KEAP1 (KLHL19)	Kelch-like ECH-associated protein 1 (variant 1)	9817	NM_203500.1	NP_987096.1	23177/606016	624	19p13.2
KEAP1 (KLHL19)	Kelch-like ECH-associated protein 1 (variant 2)	9817	NM_012289.3	NP_036421.2	23177/606016	624	19p13.2
KLHL20	Kelch-like protein 20	27252	NM_014458.3	NP_055273.2	25056/-	609	1q25.1
KLHL21	Kelch-like protein 21	9903	NM_014851.2	NP_055666.2	29041/-	597	1p36.31
KLHL22	Kelch-like protein 22	84861	NM_032775.3	NP_116164.2	25888/-	634	22q11.21
KLHL23	Kelch-like protein 23	151230	NM_144711.5	NP_653312.2	27506/-	558	2q31.1
KLHL24	Kelch-like protein 24	54800	NM_017644.3	NP_060114.2	25947/611295	600	3q27.1
KLHL25	Ectoderm-neural cortex protein 2	64410	NM_022480.3	NP_071925.2	25732/-	589	15q25.3
KLHL26	Kelch-like protein 26	55295	NM_018316.1	NP_060786.1	25623/-	615	19p13.11
KLHL27 (IPP)	Actin-binding protein IPP isoform 1	3652	NM_005897.2	NP_005888.1	6108/147485	584	1p34-p32
KLHL27 (IPP)	Actin-binding protein IPP isoform 2	3652	NM_001145349.1	NP_001138821.1	6108/147485	582	1p34-p32
KLHL28	Kelch-like protein 28	54813	NM_017658.3	NP_060128.2	19741/-	571	14q21.2
KLHL29 (KBTBD9)	Kelch-like protein 29	114818	NM_052920.1	NP_443152.1	29404/-	875	2p24.1
KLHL30	Kelch-like protein 30	377007	NM_198582.3	NP_940984.3	24770/-	578	2q37.3
KLHL31 (KBTBD1)	Kelch-like protein 31	401265	NM_001003760.4	NP_001003760.2	21353/610749	634	6p12.1
KLHL32	Kelch-like protein 32	114792	NM_052904.3	NP_443136.2	21221/-	620	6q16.1
KLHL33	Kelch-like protein 33	123103	NM_001109997.2	NP_001103467.2	31952/-	533	14q11.2
KLHL34	Kelch-like protein 34	257240	NM_153270.1	NP_695002.1	26634/-	644	Xp22.12
KLHL35	Kelch-like protein 35	283212	NM_001039548.2	NP_001034637.2	26597/-	583	11q13.4
KLHL36	Kelch-like protein 36	79786	NM_024731.2	NP_079007.2	17844/-	616	16q24.1
ENC1 (KLHL37)	Ectoderm-neural cortex protein 1 isoform 1 (variant 1)	8507	NM_003633.3	NP_003624.1	3345/605173	589	5q13
ENC1 (KLHL37)	Ectoderm-neural cortex protein 1 isoform 1 (variant 2)	8507	NM_001256574.1	NP_001243503.1	3345/605173	589	5q13
ENC1 (KLHL37)	Ectoderm-neural cortex protein 1 isoform 1 (variant 3)	8507	NM_001256575.1	NP_001243504.1	3345/605173	589	5q13
ENC1 (KLHL37)	Ectoderm-neural cortex protein 1 isoform 2	8507	NM_001256576.1	NP_001243505.1	3345/605173	516	5q13
KLHL38	Kelch-like protein 38	340359	NM_001081675.2	NP_001075144.2	34435/-	581	8q24.13
IVNS1ABP	Influenza virus NS1A-binding protein	10625	NM_006469.4	NP_006460.2	16951/609209	642	1q25.1-q31.1
KLHL40 (KBTBD5)	Kelch-like protein 40	131377	NM_152393.3	NP_689606.2	30372/-	621	3p22.1
KLHL41 (KBTBD10)	Kelch-like protein 41	10324	NM_006063.2	NP_006054.2	16905/607701	606	2q31.1
KLHL42 (KLHLDC5)	Kelch-like protein 42	57542	NM_020782.1	NP_065833.1	29252/-	505	12p11.22
